# Supplementary material for: The Identification of Novel Mutations in ATP-Dependent Protease ClpC1 Assists in the Molecular Diagnosis of Obscured Pyrazinamide-Resistant Tuberculosis Clinical Isolates
Source: Microorganisms. 2025 Jun 16;13(6):1401. doi: 10.3390/microorganisms13061401 (PMC12196252; doi:10.3390/microorganisms13061401)
Supplement: Supplementary file 1 [file microorganisms-13-01401-s001.zip]

Archive with 1 entries (1 files):
- microorganisms-3643423-supplementary.pdf
